# Supplementary material for: Prediction of Postpartum Haemorrhage After Labour Induction: An Internally Validated 10-Hour Risk-Stratification Threshold
Source: Diagnostics (Basel). 2026 Jun 19;16(12):1910. doi: 10.3390/diagnostics16121910 (PMC13298202; doi:10.3390/diagnostics16121910)
Supplement: Supplementary file 1 [file diagnostics-16-01910-s001.zip]

Archive with 1 entries (1 files):
- diagnostics-4366452-supplementary.pdf
